# Supplementary material for: Proteomic Study of the Interactions between Phages and the Bacterial Host Klebsiella pneumoniae
Source: Microbiol Spectr. 2023 Mar 6;11(2):e03974-22. doi: 10.1128/spectrum.03974-22 (PMC10100988; doi:10.1128/spectrum.03974-22)
Supplement: Supplemental file 2 — Table S2. Download spectrum.03974-22-s0003.xlsx, XLSX file, 0.06 MB [file spectrum.03974-22-s0003.xlsx]

## Sheet: K3574
		Control		K3574 + vB_KpnS-VAC35
Description	Accession number	-10LogP	Area value	-10LogP	Area value	Avg. Mass
Prophage
FtsH protease activity modulator HflK [Klebsiella pneumoniae]	QJK54667.1	109.99	1410.5	82.18	613.05	45582
protease modulator HflC [Klebsiella pneumoniae]	QJJ87972.1	64.97	922.07	35.89	162.63	37615
Defense-Resistence-Virulence
porin OmpA [Klebsiella pneumoniae]	QJK45098.1	171.63	95646	115.78	65000.5	38045
porin OmpC [Klebsiella pneumoniae]	QJK11422.1	118.03	21729	115.91	19823	38045
major outer membrane lipoprotein [Klebsiella pneumoniae]	QJK59846.1	186.98	137670	116.55	18414	38045
porin OmpC [Klebsiella pneumoniae]	QJO89818.1	118.03	21729	122.49	18030	40033
multidrug efflux RND transporter permease subunit [Klebsiella pneumoniae]	QJK82391.1	153.93	8201.4	147.45	9154.5	113317
beta-ketoacyl-ACP synthase I [Klebsiella pneumoniae]	QJK77082.1	113.03	11332	86.9	3135.8	42437
enoyl-ACP reductase FabI [Klebsiella pneumoniae]	QJK14242.1	111.36	6197.2	103.94	2688.9	27911
type 3 fimbria major subunit MrkA [Klebsiella pneumoniae]	QJL65431.1	ND	ND	65.98	2304.2	20749
endopeptidase La [Klebsiella pneumoniae]	QJK66612.1	113	3226.2	113.8	1751.4	87472
beta-ketoacyl-ACP synthase II [Klebsiella pneumoniae]	QJL65431.1	80.01	3771.2	65.98	1378.4	42859
3-oxoacyl-ACP reductase FabG [Klebsiella pneumoniae]	QSS27288.1	61.49	7668.6	69.07	1069.2	25510
phosphoenolpyruvate-protein phosphotransferase PtsI [Klebsiella pneumoniae]	QJK96678.1	108.63	5741.1	103.13	599.23	63268
multidrug efflux RND transporter periplasmic adaptor subunit AcrA [Klebsiella pneumoniae]	QJO32044.1	138.69	13272	77.58	482.64	42257
ketoacyl-ACP synthase III [Klebsiella pneumoniae]	QJK88458.1	66.05	658.6	48.05	463.9	33422
lipid A hydroxylase LpxO [Klebsiella pneumoniae]	QJL28098.1	55.59	732.3	67.55	423.33	29399
antibiotic biosynthesis monooxygenase [Klebsiella pneumoniae]	QJK48599.1	31.91	1448.6	33.22	409.08	11404
LPS assembly lipoprotein LptE [Klebsiella pneumoniae]	UQK65282.1	79.64	179.61	42.94	351.65	21426
tol-pal system-associated acyl-CoA thioesterase [Klebsiella pneumoniae]	QJK58545.1	ND	ND	68.62	301.66	25926
DUF1471 domain-containing protein [Klebsiella pneumoniae]	QJJ91800.1	ND	ND	38.03	291.16	33963
carbon storage regulator CsrA [Klebsiella pneumoniae]	QJL28067.1	37.54	2053.1	31.67	256.91	6856
beta-ketoacyl-ACP synthase II [Klebsiella pneumoniae]	QJK09004.1	80.01	3771.2	38.73	235.34	42859
beta-ketoacyl-ACP synthase I [Klebsiella pneumoniae]	QJK32870.1	113.03	11332	46.66	225.58	42437
type I restriction-modification system methyltransferase [Klebsiella pneumoniae]	QJK81834.1	90.46	1384.2	54.12	223.07	59363
tyrosine-protein kinase [Klebsiella pneumoniae]	AUJ41135.1	42.23	210.45	32.65	186.34	80317
ferric aerobactin receptor [Klebsiella pneumoniae]	OUI37197.1	ND	ND	27.13	136.29	80474
multidrug efflux RND transporter permease subunit [Klebsiella pneumoniae]	QJK13548.1	ND	ND	40.17	107.83	117672
MipA/OmpV family protein [Klebsiella pneumoniae]	QJL19726.1	47.09	587.23	39.51	61811	28038
aldehyde-alcohol dehydrogenase [Klebsiella pneumoniae]	OUH25061.1	179.06	36747	37.97	54685	95885
undecaprenyldiphospho-muramoylpentapeptide beta-N-acetylglucosaminyltransferase [Klebsiella pneumoniae]	QJK13911.1	ND	ND	31.44	51877	38044
type 3 fimbria adhesin subunit MrkD [Klebsiella pneumoniae]	QJL92295.1	75.34	175.6	25.4	39.06	35063
ATP-dependent RNA helicase DeaD [Klebsiella pneumoniae]	OUH84494.1	126.14	3029.5	38.8	34222	72175
methionine ABC transporter substrate-binding lipoprotein MetQ [Klebsiella pneumoniae]	UKL87163.1	69.76	279.99	46.55	27599	29384
Oxidative stress
alkyl hydroperoxide reductase subunit C [Klebsiella pneumoniae]	QJL55360.1	137.52	11392	58.03	2529.5	20763
UTP--glucose-1-phosphate uridylyltransferase GalU [Klebsiella pneumoniae]	QJK68055.1	ND	ND	74.03	1803.6	32566
thioredoxin TrxA [Klebsiella pneumoniae]	QJJ95148.1	62.94	4096.9	65.67	636.97	11851
oxidative stress defense protein [Klebsiella pneumoniae]	QJK32246.1	79.63	1385.8	76.8	490.63	27098
thioredoxin-disulfide reductase [Klebsiella pneumoniae]	QJK50822.1	59.15	1713.3	65.29	361.03	34559
small heat shock protein IbpA [Klebsiella pneumoniae]	QJL22144.1	36.54	1037.9	56.19	269.67	15706
non-heme ferritin [Klebsiella pneumoniae]	QJK11380.1	ND	ND	42.16	155.85	19226
peptidylprolyl isomerase SurA [Klebsiella pneumoniae]	QJK56016.1	99.13	4249	74.8	86851	47062
Plasmid
cupin domain-containing protein (plasmid) [Klebsiella pneumoniae]	QPO35064.1	68.42	4388.6	83.46	311.64	12816
tRNA
isoleucine--tRNA ligase [Klebsiella pneumoniae]	QJK72661.1	108.34	2721.9	91.31	1401.3	104479
alanine--tRNA ligase [Klebsiella pneumoniae]	QJK27227.1	134.52	4479	90.68	1239.7	95636
asparagine--tRNA ligase [Klebsiella pneumoniae]	QJK97815.1	128.08	6785.5	94.34	2556	52495
valine--tRNA ligase [Klebsiella pneumoniae]	QJL25925.1	123.57	3903.7	91.44	3437.6	108279
glutamine--tRNA ligase [Klebsiella pneumoniae]	QJK71954.1	106.71	2515.8	97.86	1533	63612
glycine--tRNA ligase subunit beta [Klebsiella pneumoniae]	QJK10112.1	144.95	4458	101.4	567.66	76377
aspartate--tRNA ligase [Klebsiella pneumoniae]	QJL55721.1	110.79	4311.5	70.12	746.25	66415
histidine--tRNA ligase [Klebsiella pneumoniae]	QJK11177.1	105.58	1890.3	90.31	1003	47056
lysine--tRNA ligase [Klebsiella pneumoniae]	QJK21289.1	122.01	1047.8	80.59	1217.9	57546
threonine--tRNA ligase [Klebsiella pneumoniae]	QSF18121.1	107.33	6442.7	70.31	1496.6	73937
methionine--tRNA ligase [Klebsiella pneumoniae]	QJL15262.1	119.11	1959.1	67.78	373.66	76153
phenylalanine--tRNA ligase subunit beta [Klebsiella pneumoniae]	QJK28191.1	95.17	2332.8	50.83	673.36	86991
serine--tRNA ligase [Klebsiella pneumoniae]	QJK71740.1	98.52	4292.6	77.42	1416.8	48603
tRNA (N6-isopentenyl adenosine(37)-C2)-methylthiotransferase MiaB [Klebsiella pneumoniae]	QJK87577.1	83.42	926.05	53.31	344.87	53551
tyrosine--tRNA ligase [Klebsiella pneumoniae]	QJL07416.1	100.36	2231.4	68.81	598.55	47250
leucine--tRNA ligase [Klebsiella pneumoniae]	QJN17812.1	117.58	4265.4	51.31	848.87	97026
proline--tRNA ligase [Klebsiella pneumoniae]	QJJ97938.1	114.79	2450.5	72.93	781.59	63524
arginine--tRNA ligase [Klebsiella pneumoniae]	QJK70314.1	84.42	793.66	46.12	236.1	64243
tRNA guanosine(34) transglycosylase Tgt [Klebsiella pneumoniae]	QJL25427.1	ND	ND	34.88	41.874	42568
Celular wall
peptidoglycan-associated lipoprotein Pal [Klebsiella pneumoniae]	QJK32272.1	91.16	3932.7	85.31	3660.6	18863
serine-type D-Ala-D-Ala carboxypeptidase [Klebsiella pneumoniae]	QJK71592.1	92.84	1031.1	70.53	656.59	43519
glucans biosynthesis protein MdoG [Klebsiella pneumoniae]	QOY03092.1	ND	ND	47.49	433.54	58584
D-alanyl-D-alanine carboxypeptidase DacA [Klebsiella pneumoniae]	QJK09361.1	92.21	6788.6	33.4	143.83	43927
Membrane-related
major outer membrane lipoprotein [Klebsiella pneumoniae]	QJK59846.1	112.65	20619	112.14	23957	8386
ATP-dependent zinc metalloprotease FtsH [Klebsiella pneumoniae]	QJK42560.1	127.05	4889.9	139.62	7152.8	70650
outer membrane lipoprotein SlyB [Klebsiella pneumoniae]	QJK44190.1	110.96	4584.2	99.62	4931	15255
phospholipid-binding protein MlaC [Klebsiella pneumoniae]	QOU36273.1	97.99	5814.2	62.01	1841.1	23926
outer membrane protein assembly factor BamA [Klebsiella pneumoniae]	QJL24954.1	81.6	1760.9	116.13	1742	89928
membrane protein insertase YidC [Klebsiella pneumoniae]	QJJ85530.1	78.13	963.63	111.36	1589.4	61464
serine protease inhibitor ecotin [Klebsiella pneumoniae]	QJL11803.1	116.63	5524.5	80.6	1416.4	17994
outer membrane protein assembly factor BamB [Klebsiella pneumoniae]	QJL57036.1	70.29	1016.8	46.26	786.62	42056
DcrB family lipoprotein [Klebsiella pneumoniae]	QJL28244.1	ND	ND	93.39	597.6	19525
lipoprotein [Klebsiella pneumoniae]	QJL05382.1	ND	ND	43.54	567.45	20835
outer membrane lipoprotein SlyB [Klebsiella pneumoniae]	QJM47636.1	103.55	6991.3	77.76	541.94	15255
outer membrane protein assembly factor BamC [Klebsiella pneumoniae]	QJK21785.1	26.09	138.28	46.41	386.43	37119
outer membrane protein assembly factor BamD [Klebsiella pneumoniae]	QJJ95148.1	63.01	1988.5	65.67	358.02	27884
inorganic diphosphatase [Klebsiella pneumoniae]	QJK14242.1	114.05	9357.1	103.94	3851.2	19735
glycosyltransferase [Klebsiella pneumoniae]	QJL05382.1	52.64	493.74	43.54	240.98	84408
divisome-associated lipoprotein YraP [Klebsiella pneumoniae]	QJL22144.1	81.91	344.27	56.19	181.57	20066
phosphocarrier protein Hpr [Klebsiella pneumoniae]	QJK64569.1	49.72	927.45	40.51	173.11	9119
membrane protein insertase YidC [Klebsiella pneumoniae]	QJK39997.1	75.85	1782.1	73.26	1589.4	61464
glucans biosynthesis glucosyltransferase MdoH [Klebsiella pneumoniae]	QJM43139.1	ND	ND	30.45	46.35	96048
lipoprotein-releasing system ATP-binding protein LolD [Klebsiella pneumoniae]	BBS53414.1	ND	ND	26.36	33593	25575
Transport
F0F1 ATP synthase subunit alpha [Klebsiella pneumoniae]	QJK99459.1	129.02	31418	128.59	20111	55169
F0F1 ATP synthase subunit beta [Klebsiella pneumoniae]	QJJ98803.1	157.07	27406	144.21	8767	50210
NADP-dependent phosphogluconate dehydrogenase [Klebsiella pneumoniae]	QJK70186.1	ND	ND	116.49	2940	51416
F0F1 ATP synthase subunit B [Klebsiella pneumoniae]	QJK83082.1	141.92	8163.1	112.42	1679	17375
methionine adenosyltransferase [Klebsiella pneumoniae]	QJK32246.1	81.63	2205	76.8	1339.2	41908
energy-dependent translational throttle protein EttA [Klebsiella pneumoniae]	QVQ85554.1	126.9	5879.5	110.94	1165.1	62237
preprotein translocase subunit SecY [Klebsiella pneumoniae]	QJK63624.1	ND	ND	45.41	1042.9	48581
F0F1 ATP synthase subunit epsilon [Klebsiella pneumoniae]	QJL15159.1	ND	ND	56.32	1014.1	15064
NADH-quinone oxidoreductase subunit NuoF [Klebsiella pneumoniae]	QJO77211.1	43.87	458.22	73.92	873.18	49155
maltoporin [Klebsiella pneumoniae]	QJJ87972.1	54.12	747.33	67.25	1286.5	47777
PTS trehalose transporter subunit IIBC [Klebsiella pneumoniae]	QJL31437.1	88.51	2287.4	59.04	657	50909
flavodoxin FldA [Klebsiella pneumoniae]	UKL97897.1	ND	ND	49.46	427.15	19765
signal peptidase I [Klebsiella pneumoniae]	QJL43931.1	ND	ND	36.65	364.59	35789
nitrate reductase subunit alpha [Klebsiella pneumoniae]	QOY03092.1	87.08	816.19	47.49	339.79	140510
Glu/Leu/Phe/Val dehydrogenase [Klebsiella pneumoniae]	QJJ96683.1	89.02	4566.4	54.44	275.37	46379
NADH-quinone oxidoreductase subunit NuoA [Klebsiella pneumoniae]	QJK11380.1	47.46	337.69	42.16	219.75	16564
NADH-quinone oxidoreductase subunit NuoF [Klebsiella pneumoniae]	QJK85594.1	43.87	458.22	73.92	873.18	49155
ammonia-dependent NAD(+) synthetase [Klebsiella pneumoniae]	QJK87034.1	56.09	1106.9	51.26	111.71	30489
iron uptake system protein EfeO [Klebsiella pneumoniae]	QJK36954.1	25.05	222.18	51.15	73006	41012
DNA-related
DNA-binding protein HU-alpha [Klebsiella pneumoniae]	QJK73128.1	106.99	46746	61.58	4009.8	9477
DNA-binding transcriptional regulator H-NS [Klebsiella pneumoniae]	QJK22467.1	109.27	6110.6	123.93	2714.8	15286
transcription antiterminator/RNA stability regulator CspE [Klebsiella pneumoniae]	QJK61294.1	71.06	6665.4	56.71	1947.8	7449
DNA topoisomerase (ATP-hydrolyzing) subunit A [Klebsiella pneumoniae]	QJJ85003.1	ND	ND	93.95	1186.8	96970
transcription termination/antitermination protein NusA [Klebsiella pneumoniae]	QJK10450.1	113.33	4885.9	75.83	902.18	54907
DNA-binding transcriptional regulator Fis [Klebsiella pneumoniae]	QJL00186.1	34.93	3027.3	30.31	849.62	11240
RNA polymerase sigma factor RpoD [Klebsiella pneumoniae]	CAE6325715.1	103.92	3767.9	50.89	816.59	70153
adenylosuccinate synthase [Klebsiella pneumoniae]	QJJ87829.1	92.79	1943.7	42.76	774.08	47166
YajQ family cyclic di-GMP-binding protein [Klebsiella pneumoniae]	QJK66982.1	72.68	3147.6	36.89	469.81	18335
BON domain-containing protein [Klebsiella pneumoniae]	QJK48199.1	84.47	1879.8	90.58	456.88	11233
DNA topoisomerase (ATP-hydrolyzing) subunit B [Klebsiella pneumoniae]	QJL21611.1	82.12	1593.7	60.25	418.85	90087
cytoskeleton protein RodZ [Klebsiella pneumoniae]	QJK00532.1	57.83	391.47	52.8	351.9	35230
negative modulator for replication initiation [Klebsiella pneumoniae]	OUG98472.1	77.78	735.13	75.66	285.61	25854
alkyl hydroperoxide reductase subunit F [Klebsiella pneumoniae]	QNU99964.1	102.22	1964.2	61.36	281.29	56005
PerC family transcriptional regulator [Klebsiella pneumoniae]	QTL63406.1	ND	ND	24.88	224.08	17300
single-stranded DNA-binding protein SSB1 [Klebsiella pneumoniae]	QJJ93064.1	69.81	1420.6	45.95	170.85	18712
16S rRNA (guanine(1207)-N(2))-methyltransferase RsmC [Klebsiella pneumoniae]	QJK19415.1	45.36	586.83	37.92	161.63	37360
ribonuclease E activity regulator RraA [Klebsiella pneumoniae]	QJL17925.1	67.42	2467.9	57.22	161.49	17385
tRNA guanosine(34) transglycosylase Tgt [Klebsiella pneumoniae]	QJL25427.1	ND	ND	34.88	41874	42568
Protein biosynthesis-degradation
co-chaperone GroES [Klebsiella pneumoniae]	QJJ98450.1	111.66	36052	101.78	12814	10374
chaperonin GroEL [Klebsiella pneumoniae]	QJK54631.1	200.88	79624	138.7	5684.6	57126
molecular chaperone HtpG [Klebsiella pneumoniae]	QJK61566.1	146.89	13063	126.62	4456.9	71107
molecular chaperone Skp [Klebsiella pneumoniae]	QJK40825.1	102.6	6428.4	76.06	2552.4	17831
YfgM family protein [Klebsiella pneumoniae]	QJK16564.1	51	388.32	79.75	572.43	22334
ATP-dependent Clp endopeptidase proteolytic subunit ClpP [Klebsiella pneumoniae]	URT93768.1	46.91	1001.1	32	247.58	23185
HslU--HslV peptidase ATPase subunit [Klebsiella pneumoniae]	QJK67941.1	115.18	3242	37.24	240.2	49703
ATP-dependent protease subunit HslV [Klebsiella pneumoniae]	QJL09617.1	33.5	829.94	40.16	199.17	19000
YfgM family protein [Klebsiella pneumoniae]	QJJ84806.1	51	388.32	42.65	178.97	22334
NAD(P)/FAD-dependent oxidoreductase [Klebsiella pneumoniae]	QJK44985.1	58.48	87241	41.16	323.97	47258
YdgA family protein [Klebsiella pneumoniae]	QJK51334.1	ND	ND	41.3	118.49	54573
ATP-dependent chaperone ClpB [Klebsiella pneumoniae]	UOR58281.1	97.84	1402.6	31.24	115.18	95406
CoA-binding protein [Klebsiella pneumoniae]	UNI33591.1	40.19	290.19	44.13	80705	14716
signal recognition particle protein [Klebsiella pneumoniae]	BCY36074.1	85.08	1164.5	24.96	44943	49769
molecular chaperone HtpG [Klebsiella pneumoniae]	QJK61566.1	146.89	13063	126.62	44391	71107
Ribosomal
50S ribosomal protein L1 [Klebsiella pneumoniae]	QJK06941.1	125.1	53748	121.22	30856	24745
50S ribosomal protein L11 [Klebsiella pneumoniae]	QJK14514.1	117.3	32806	104.58	16886	14875
30S ribosomal protein S20 [Klebsiella pneumoniae]	QJJ87551.1	132.22	38888	128.39	12476	9670
30S ribosomal protein S2 [Klebsiella pneumoniae]	QJK50134.1	139.99	17997	128.5	10603	26700
30S ribosomal protein S19 [Klebsiella pneumoniae]	QJL10796.1	117.8	20888	100.35	7928.8	10416
50S ribosomal protein L9 [Klebsiella pneumoniae]	QJJ98392.1	137.89	87940	83.43	5139.9	15793
30S ribosomal protein S4 [Klebsiella pneumoniae]	QJK06265.1	123.79	60903	96.78	4816.1	23502
50S ribosomal protein L1 [Klebsiella pneumoniae]	QJK06941.1	125.1	53748	84.69	4266.9	24745
30S ribosomal protein S10 [Klebsiella pneumoniae]	QJK74295.1	137.45	40329	99.7	2670.4	11767
50S ribosomal protein L11 [Klebsiella pneumoniae]	QJK14514.1	117.3	32806	94.86	2572.2	14875
30S ribosomal protein S9 [Klebsiella pneumoniae]	QJK79281.1	103.42	27972	53.65	2524.4	14856
50S ribosomal protein L13 [Klebsiella pneumoniae]	QJL09052.1	127.58	30832	63.87	1672.8	16110
50S ribosomal protein L31 [Klebsiella pneumoniae]	QJK46712.1	84.86	8196.3	69.61	1587.5	7742
50S ribosomal protein L20 [Klebsiella pneumoniae]	QJJ85485.1	75.76	4395.7	70.71	1087.9	13497
50S ribosomal protein L14 [Klebsiella pneumoniae]	QJK89845.1	95.2	17622	35.2	1996.4	13555
30S ribosomal protein S14 [Klebsiella pneumoniae]	QJK58276.1	114.4	15701	100.87	6399.6	11579
50S ribosomal protein L32 [Klebsiella pneumoniae]	QSQ73055.1	116.82	14971	42.6	406.66	6430
23S rRNA pseudouridine(2605) synthase RluB [Klebsiella pneumoniae]	QJK29030.1	56.15	467.32	54.81	315.39	33848
ribosome recycling factor [Klebsiella pneumoniae]	QJL36335.1	78.11	2847.7	39.66	298.83	20631
30S ribosomal protein S15 [Klebsiella pneumoniae]	QJK63737.1	ND	ND	38.8	297.93	10209
30S ribosomal protein S12 methylthiotransferase accessory protein YcaO [Klebsiella pneumoniae]	QNU80432.1	27.36	226.28	27.97	99882	65353
ribosome biogenesis GTPase Der [Klebsiella pneumoniae]	QJM46712.1	90.86	1477.6	28.72	73238	55223
Metabolism
ADP-forming succinate--CoA ligase subunit beta [Klebsiella pneumoniae]	QJL19314.1	ND	ND	146.29	10407	41488
formate C-acetyltransferase [Klebsiella pneumoniae]	QJK50834.1	184.12	78326	154.24	10196	85132
glycerol kinase GlpK [Klebsiella pneumoniae]	UQP71239.1	181.82	36319	144.4	10015	56099
succinate--CoA ligase subunit alpha [Klebsiella pneumoniae]	QJL57380.1	123.28	8997.1	89.8	4594.8	29809
2-oxoglutarate dehydrogenase complex dihydrolipoyllysine-residue succinyltransferase [Klebsiella pneumoniae]	QJK66612.1	137.08	8416.8	113.8	3877.2	44215
inorganic diphosphatase [Klebsiella pneumoniae]	QJK14242.1	114.05	9357.1	103.94	3851.2	19735
pyruvate kinase PykF [Klebsiella pneumoniae]	QJJ85530.1	130.24	10297	111.36	3296.8	50688
oxygen-insensitive NAD(P)H nitroreductase [Klebsiella pneumoniae]	QJL30646.1	119.06	11800	97.32	3086.5	23926
nucleoside-diphosphate kinase [Klebsiella pneumoniae]	QJL11677.1	81.51	4424.1	115.92	2604.9	15526
cytochrome o ubiquinol oxidase subunit II [Klebsiella pneumoniae]	QJJ97754.1	93.67	3969.4	100.37	5470.7	34849
putative acyl-CoA thioester hydrolase [Klebsiella pneumoniae]	QJL24954.1	ND	ND	116.13	2144.6	45521
peptidylprolyl isomerase B [Klebsiella pneumoniae]	QJL03416.1	112.74	4899.8	66.43	2050.4	18125
CTP synthase (glutamine hydrolyzing) [Klebsiella pneumoniae]	QJL11363.1	ND	ND	77.3	1903	60148
cytochrome o ubiquinol oxidase subunit I [Klebsiella pneumoniae]	QJJ92339.1	74.16	3780.2	72.17	1587.5	74261
NADH-quinone oxidoreductase subunit NuoG [Klebsiella pneumoniae]	QJK52829.1	87.91	1402.3	86.77	1517.3	99591
2 3-diphosphoglycerate-dependent phosphoglycerate mutase [Klebsiella pneumoniae]	QJK82129.1	113.47	4081.2	97.64	1479.7	28318
DUF1043 family protein [Klebsiella pneumoniae]	QJK79278.1	80.35	1098.5	109.45	1437.3	15046
class II fructose-bisphosphate aldolase [Klebsiella pneumoniae]	QJK79564.1	103.05	5867.8	83.46	1202.5	39142
superoxide dismutase [Fe] [Klebsiella pneumoniae]	QJK86267.1	84.75	7046	60.81	1061.4	21148
FMN-dependent L-lactate dehydrogenase LldD [Klebsiella pneumoniae]	QJK68055.1	108.02	6171.6	74.03	1048.7	43008
cytochrome o ubiquinol oxidase subunit I [Klebsiella pneumoniae]	QJJ92339.1	78.73	4382.3	48.97	1033.1	74261
aspartate aminotransferase family protein [Klebsiella pneumoniae]	BCY68440.1	107.83	3256.2	83.76	952.91	49764
thiol peroxidase [Klebsiella pneumoniae]	QJK56016.1	82.06	6761.8	74.8	888.63	17544
UMP kinase [Klebsiella pneumoniae]	QJL31036.1	ND	ND	77.23	854.83	25955
NADH-quinone oxidoreductase subunit NuoB [Klebsiella pneumoniae]	QJK59327.1	ND	ND	82.71	844.15	25518
ACP S-malonyltransferase [Klebsiella pneumoniae]	UQY64539.1	33.11	1220.4	38.85	776.4	32311
shikimate kinase AroK [Klebsiella pneumoniae]	QJK74252.1	59.61	1735.8	51.31	766.94	19486
bifunctional aconitate hydratase 2/2-methylisocitrate dehydratase [Klebsiella pneumoniae]	UPJ00507.1	151.63	13043	114.96	729.17	93575
formate dehydrogenase-N subunit alpha [Klebsiella pneumoniae]	QJK03927.1	ND	ND	68.58	658.82	112385
xanthine phosphoribosyltransferase [Klebsiella pneumoniae]	QJL36281.1	109.48	3283.1	31.2	591.05	16935
bifunctional 3-hydroxydecanoyl-ACP dehydratase/trans-2-decenoyl-ACP isomerase [Klebsiella pneumoniae]	QOC39907.1	64.76	1717.9	35.05	575.58	19084
Acetyl-coenzyme A carboxylase carboxyl transferase subunit alpha [Klebsiella pneumoniae]	CAE6054650.1	75.34	3343.1	56.33	540.23	35312
D-sedoheptulose 7-phosphate isomerase [Klebsiella pneumoniae]	QJK50177.1	37.3	1053.1	33.78	529.46	20872
archaetidylserine decarboxylase [Klebsiella pneumoniae]	UQK65282.1	ND	ND	42.94	509.58	35525
M48 family metallopeptidase [Klebsiella pneumoniae]	QJK63976.1	88.1	506	83.52	505.41	26847
nucleotide exchange factor GrpE [Klebsiella pneumoniae]	QJK21655.1	50.29	3280.8	45.31	419.29	21751
alpha alpha-phosphotrehalase [Klebsiella pneumoniae]	QJK72880.1	117.16	6113.7	82.42	389.72	63393
alpha-D-glucose phosphate-specific phosphoglucomutase [Klebsiella pneumoniae]	QJK02589.1	99.73	2516.8	53.02	380.23	58391
NAD(P)/FAD-dependent oxidoreductase [Klebsiella pneumoniae]	QJK44985.1	58.48	87.241	43.07	323.97	47258
NAD(P)-dependent alcohol dehydrogenase [Klebsiella pneumoniae]	QJK88458.1	95.54	2342.4	48.05	316.05	36126
2 3 4 5-tetrahydropyridine-2 6-dicarboxylate N-succinyltransferase [Klebsiella pneumoniae]	QJK88108.1	103.56	3708.1	60.35	308.73	29832
4-hydroxy-tetrahydrodipicolinate synthase [Klebsiella pneumoniae]	QJL16447.1	82.41	1434.1	34.77	300.53	31162
mannose-6-phosphate isomerase [Klebsiella pneumoniae]	QPD74122.1	80.43	1535.4	32.88	283.29	42524
2-iminobutanoate/2-iminopropanoate deaminase [Klebsiella pneumoniae]	QJO69098.1	59.26	4276.9	35.7	275.91	13589
Fe-S cluster assembly scaffold IscU [Klebsiella pneumoniae]	QJK21724.1	53.37	1315.8	37.51	270.09	13807
O9 family phosphomannomutase RfbK1 [Klebsiella pneumoniae]	QJK16899.1	94.99	1128.9	53.24	233.09	50340
D-amino acid dehydrogenase [Klebsiella pneumoniae]	QJK38134.1	68.31	630.45	49.4	227.18	47201
5'-methylthioadenosine/S-adenosylhomocysteine nucleosidase [Klebsiella pneumoniae]	QJK19222.1	34.49	868.07	34.1	218.93	24504
aspartate/tyrosine/aromatic aminotransferase [Klebsiella pneumoniae]	QJJ91800.1	108.37	6017.7	38.03	197.92	43539
YebY family protein [Klebsiella pneumoniae]	QJK38183.1	33.65	234.61	27.12	191.4	12251
L-threonine 3-dehydrogenase [Klebsiella pneumoniae]	AUJ47905.1	66.22	1723.7	26.8	172.99	37227
glucans biosynthesis glucosyltransferase MdoH [Klebsiella pneumoniae]	URT74070.1	ND	ND	57.96	166.28	96048
ferric iron uptake transcriptional regulator [Klebsiella pneumoniae]	QJK34859.1	39.02	415.29	44.15	161.68	17109
glutamine--fructose-6-phosphate transaminase (isomerizing) [Klebsiella pneumoniae]	QJK25416.1	86.19	1372.4	34.81	160.7	66856
SH3 domain-containing protein [Klebsiella pneumoniae]	QJK06027.1	ND	ND	29.82	157.55	23097
biosynthetic arginine decarboxylase [Klebsiella pneumoniae]	QJK32249.1	22.23	380.84	27.69	155.6	73826
2-oxoglutarate dehydrogenase complex dihydrolipoyllysine-residue succinyltransferase [Klebsiella pneumoniae]	QJK66612.1	137.08	8416.8	113.8	3877.2	44215
nitrate reductase subunit beta [Klebsiella pneumoniae]	QJM73507.1	ND	ND	33.59	142.62	57967
ketol-acid reductoisomerase [Klebsiella pneumoniae]	QJJ98687.1	ND	ND	26.48	128.92	53952
ISC system 2Fe-2S type ferredoxin [Klebsiella pneumoniae]	QJL55268.1	43.9	43.249	48.7	110.66	12342
nitrogen regulatory protein P-II [Klebsiella pneumoniae]	QJK32715.1	39.7	535.25	26.95	103.24	12429
class II fructose-bisphosphate aldolase [Klebsiella pneumoniae]	QJL00544.1	103.05	5867.8	83.46	1202.5	39158
galactokinase [Klebsiella pneumoniae]	QJL53461.1	56.13	881.97	33.93	59.55	41343
bifunctional demethylmenaquinone methyltransferase/2-methoxy-6-polyprenyl-1 4-benzoquinol methylase UbiE [Klebsiella pneumoniae]	UME47246.1	31.91	29.22	29.66	39.48	28147
aminomethyl-transferring glycine dehydrogenase [Klebsiella pneumoniae]	QJL43515.1	ND	ND	37.01	25.35	104542
nitrite reductase large subunit [Klebsiella pneumoniae]	QSA23657.1	76.13	888.71	27.31	20.26	92918
Unknow function
dihydrolipoyl dehydrogenase [Klebsiella pneumoniae]	QJL15414.1	150.85	9240.8	138.77	6191.5	50563
DUF413 domain-containing protein [Klebsiella pneumoniae]	QJK25302.1	85.55	3106.9	64.15	535.8	13154
DUF883 domain-containing protein [Klebsiella pneumoniae]	QJJ99879.1	54.35	1281.4	31.19	447.02	11015
YdgA family protein [Klebsiella pneumoniae]	QJL35070.1	ND	ND	82.9	332.84	54573
hypothetical protein AI2717V1_4476 [Klebsiella pneumoniae]	CAE6394970.1	69.57	816.17	38.24	262.24	31990
YicC family protein [Klebsiella pneumoniae]	QOU67915.1	42.11	335.57	26.16	141.51	33026
hypothetical protein AI2709V1_0202 [Klebsiella pneumoniae]	CAE6213556.1	ND	ND	24.71	79024	25530
YfcZ/YiiS family protein [Klebsiella pneumoniae]	QJK75215.1	ND	ND	34.75	58531	10174
DUF3313 domain-containing protein [Klebsiella pneumoniae]	QJK91547.1	62.26	189.47	29.65	43.32	24280

## Sheet: K3320
		Control		K3320 + vB_KpnM-VAC36
Description	Accession number	-10LogP	Area value	-10LogP	Area value	Avg. Mass
Prophage
FtsH protease activity modulator HflK [Klebsiella pneumoniae]	OCO29728.1	114.87	2522.6	113.81	2281.5	45582
protease modulator HflC [Klebsiella pneumoniae]	KHF68473.1	57.34	1095.3	58.25	1287.2	37615
Defence - Virulence - Pathogenesis
GTP-binding protein TypA [Klebsiella pneumoniae]	OCO25732.1	152.67	9406	155.36	10914	67259
LuxS (sintesis AI-2) [Klebsiella pneumoniae]	OCN68952.1	80.56	3018.3	87.74	4628.4	19401
tRNA (N6-isopentenyl adenosine(37)-C2)-methylthiotransferase MiaB [Klebsiella pneumoniae]	OCO14563.1	92.1	3901.5	84.77	4418.3	53551
5'-methylthioadenosine/S-adenosylhomocysteine nucleosidase [Klebsiella pneumoniae]	OCN81762.1	50.38	1731.2	49.75	1866	24490
DNA starvation/stationary phase protection protein Dps [Klebsiella pneumoniae]	OCN79341.1	67.87	1315.7	74.28	1395.7	18708
Salmolysin [Klebsiella pneumoniae]	AKE75729.1	64.28	1131.6	66.28	1260.9	16532
lipoyl synthase [Klebsiella pneumoniae]	AIW75620.1	86.34	1050.3	81.53	1040.1	36038
porin [Klebsiella pneumoniae]	OCN82062.1	70.41	739.79	76.23	899.97	18601
gram-negative pili assembly chaperone C-terminal domain protein [Klebsiella pneumoniae]	AIK82776.1	49.31	378.99	88.25	791.89	23976
osmotically-inducible protein OsmY [Klebsiella pneumoniae]	OCN46096.1	95.24	967.52	74.99	599.59	20066
23S rRNA methyltransferase [Klebsiella pneumoniae]	AIX82527.1	59.21	410.89	73.73	437.34	26534
16S rRNA methyltransferase [Klebsiella pneumoniae]	AIW74910.1	ND	ND	48.7	378.64	30582
metalloprotease TldD [Klebsiella pneumoniae]	OCN89036.1	60.54	244.26	41.08	335.25	51236
uroporphyrin-III methyltransferase [Klebsiella pneumoniae]	KPV67308.1	ND	ND	31.29	295.27	42849
tellurium resistance protein TerA [Klebsiella pneumoniae]	ROD80591.1	43.2	319.04	41.61	276.12	41855
spermidine synthase [Klebsiella pneumoniae]	OCN27747.1	ND	ND	53.22	249.4	32194
two-component system response regulator [Klebsiella pneumoniae]	AMA14502.1	74.06	2669.1	39.9	242.86	23919
tRNA (uridine(54)-C5)-methyltransferase TrmA [Klebsiella pneumoniae]	OCO25657.1	37.91	55.837	39.43	110.02	41859
Type II toxin-antitoxin system RelE/ParE family toxin [Enterobacterales]	WP_001763177.1	47.75	77.106	42.18	104.36	13156
cytosine-specific methyltransferase [Klebsiella pneumoniae]	AIK78647.1	ND	ND	38.78	75461	52116
paraquat-inducible protein B [Klebsiella pneumoniae]	AMA29683.1	ND	ND	31.98	32171	60177
Oxidative stress - General stress
cold-shock protein [Klebsiella pneumoniae]	AIW70077.1	47.35	3250.3	71.42	13737	7449
Clp protease ClpB [Klebsiella pneumoniae]	KPV71373.1	129.88	2907.9	133.91	4154.6	95406
TerD family protein [Klebsiella pneumoniae]	RTA46365.1	87.85	1318.3	75.84	1355	23511
arginine decarboxylase [Klebsiella pneumoniae]	AIK82652.1	ND	ND	57.33	871.95	71077
universal stress protein UspF [Klebsiella pneumoniae]	THQ31790.1	ND	ND	43.31	672.83	15583
quinone oxidoreductase [Klebsiella pneumoniae]	OCN82190.1	31.65	327.32	56.69	559.9	34509
catalase/peroxidase HPI [Klebsiella pneumoniae]	OCN24951.1	ND	ND	90.66	402.54	78951
Plasmid
MULTISPECIES: plasmid segregation protein ParM [Enterobacteriaceae]	WP_032752080.1	56.56	1340.2	65.93	1078.9	35580
plasmid-partitioning protein SopA (plasmid) [Klebsiella pneumoniae]	AIW79883.1	63.44	303.21	63.44	373.43	43219
tRNA
asparagine--tRNA ligase [Klebsiella pneumoniae]	OCN87665.1	126.78	7171.7	129.24	9673.8	52495
alanine--tRNA ligase [Klebsiella pneumoniae]	OCO19336.1	140.43	8197.5	145.31	8757.8	95622
threonine--tRNA ligase [Klebsiella pneumoniae]	OAK86486.1	104.67	8242.2	117	8722.6	73937
leucine--tRNA ligase [Klebsiella pneumoniae]	OCN88308.1	148.48	4881.4	125.36	6741.6	97026
aspartate--tRNA ligase [Klebsiella pneumoniae]	AIK78695.1	121.35	6479.8	122.25	6737.9	64444
valine--tRNA ligase [Klebsiella pneumoniae]	OCO30437.1	138.82	6915.2	124.71	6332.5	108294
serine--tRNA ligase [Klebsiella pneumoniae]	ROG29865.1	88.25	4195.6	106.97	4788.4	48637
methionine--tRNA ligase [Klebsiella pneumoniae]	AMA19261.1	133.3	4055.4	140.5	4044	76165
isoleucine--tRNA ligase [Klebsiella pneumoniae]	OCO45564.1	105.38	3806.7	126.58	4030.5	104479
phenylalanyl-tRNA synthetase [Klebsiella pneumoniae]	AIW71649.1	119.07	22050	122.13	3716.1	36799
glutamine--tRNA ligase [Klebsiella pneumoniae]	OQZ39325.1	96.14	3388.4	112.8	3664.3	63612
Tyrosine--tRNA ligase [Klebsiella pneumoniae]	AKE75735.1	109.57	3496.7	120.98	3522.8	47250
cysteine--tRNA ligase [Klebsiella pneumoniae]	OCN98823.1	108.22	2709.7	109.56	2888.9	52168
arginine--tRNA ligase [Klebsiella pneumoniae]	OCN83480.1	91.2	1957	103.34	2102.5	64243
tryptophan--tRNA ligase [Klebsiella pneumoniae]	OCO29174.1	71.87	993.81	87.06	1783.7	37505
Lysine--tRNA ligase [Klebsiella pneumoniae]	AKE74328.1	128.27	1322.5	135.17	1624.5	57532
tRNA s(4)U8 sulfurtransferase [Klebsiella pneumoniae]	AIW69698.1	48.35	499.51	62.33	878.69	54717
tRNA-modifying protein YgfZ [Klebsiella pneumoniae]	ROG23658.1	ND	ND	51.6	817.39	35593
lysine--tRNA ligase [Klebsiella pneumoniae]	AIX77944.1	105.34	109.14	107.47	281.95	57652
tRNA guanosine(34) transglycosylase Tgt [Klebsiella pneumoniae]	OCN69869.1	ND	ND	53.57	144.2	42568
Cell wall
phosphoporin PhoE [Klebsiella pneumoniae]	OYI97958.1	ND	ND	174.06	54255	40098
glycerol kinase [Klebsiella pneumoniae]	OCO35855.1	162.16	25055	166.06	29327	56099
peptidoglycan-associated lipoprotein [Klebsiella pneumoniae]	OCO09753.1	101.26	10905	104.6	9725	18863
D-alanyl-D-alanine carboxypeptidase [Klebsiella pneumoniae]	AMV52903.1	97.37	2401.6	106.16	6519.3	43927
glucan biosynthesis protein G [Klebsiella pneumoniae]	OCN42171.1	70.2	2768.6	70.82	2648.6	58570
L D-transpeptidase [Klebsiella pneumoniae]	OCN30437.1	71.19	2117.4	82.18	2157.4	32928
polysaccharide export protein Wza [Klebsiella pneumoniae]	OYI98075.1	ND	ND	66.78	1327	41500
polysaccharide biosynthesis tyrosine autokinase [Klebsiella pneumoniae]	WP_094310288.1	75.08	1208	85.86	1203.7	79588
UDP-N-acetylmuramyl tripeptide synthase [Klebsiella pneumoniae]	AIK81080.1	62.21	509.43	73.3	537.79	50500
3-deoxy-manno-octulosonate cytidylyltransferase [Klebsiella pneumoniae]	OCN79240.1	ND	ND	49.16	501.3	27334
glycosyltransferase family 4 protein [Enterobacteriaceae]	WP_088883783.1	64.52	435.73	63.22	387.28	43732
acyl-[acyl-carrier-protein]--UDP-N-acetylglucosamine O-acyltransferase [Klebsiella pneumoniae]	OCO38575.1	ND	ND	48.27	308.44	28110
rare lipoprotein LptE [Klebsiella pneumoniae]	AIK80465.1	70.54	168.32	63.13	252.03	17953
UDP-N-acetylmuramate--alanine ligase [Klebsiella pneumoniae]	AIK81073.1	ND	ND	30.97	228.34	51765
liporeleasing system ATP-binding protein [Klebsiella pneumoniae]	AIK79972.1	ND	ND	47.19	45558	25575
glucan biosynthesis protein D [Klebsiella pneumoniae]	OCO20785.1	58.07	86.324	53.02	31365	62759
Membrane-related
Aerobic glycerol-3-phosphate dehydrogenase [Klebsiella pneumoniae]	KHF63199.1	141.33	16315	145.29	17144	56669
ATP-dependent metalloprotease [Klebsiella pneumoniae]	OCO20452.1	136.32	8360.5	132.92	8251.9	70781
outer membrane lipoprotein pcp [Klebsiella pneumoniae]	AIK79121.1	102.08	6622.7	108.93	6742.1	14272
septal ring assembly protein ZapB [Klebsiella pneumoniae]	KPV68719.1	78.4	3643.8	68.98	3569.2	9324
cell division protein FtsZ [Klebsiella pneumoniae]	AIK81069.1	126.45	3033.7	122.7	3210.8	39837
outer membrane channel protein TolC [Klebsiella pneumoniae]	OCO28843.1	111.16	3170.6	101.72	3112.1	53040
outer membrane protein assembly factor BamA [Klebsiella pneumoniae]	OCO00265.1	97.44	3017.1	109.28	2787.3	90056
cell division protein DamX [Klebsiella pneumoniae]	OAK85445.1	98.84	937.55	75.2	2442.1	45687
cell division protein FtsH [Klebsiella pneumoniae]	AMV59103.1	57.34	1095.3	113.81	2281.5	45582
inner-membrane protein insertion factor [Klebsiella pneumoniae]	AIK81915.1	84.64	2004.9	94.05	1758.1	59502
membrane biogenesis protein [Klebsiella pneumoniae]	KPV70227.1	80.22	1065	87.11	1112.2	42056
membrane-bound PQQ-dependent dehydrogenase glucose/quinate/shikimate family protein [Klebsiella pneumoniae]	AIK81034.1	70.09	853.37	74.46	983.61	85080
cell division protein MukB [Klebsiella pneumoniae]	OCO32951.1	61.48	693.76	66.24	575.89	169528
cell division protein FtsY [Klebsiella pneumoniae]	AIX81397.1	51.14	274.76	68.43	553.46	54942
General transporte
ATP synthase subunit alpha [Klebsiella pneumoniae]	AKE78385.1	129.02	43298	132.59	45036	55169
F0F1 ATP synthase subunit beta [Klebsiella pneumoniae]	QER81378.1	147.5	38730	145.21	25959	50210
ATP synthase F0 B subunit [Klebsiella pneumoniae]	AIK81889.1	152.43	10999	150.12	14256	17130
ABC transporter ATP-binding protein [Klebsiella pneumoniae]	KLA41847.1	136.56	8323.9	135.71	9832.7	62237
nitrate reductase subunit alpha [Klebsiella pneumoniae]	OCO04714.1	157.96	8853.3	148.05	8301	140542
multidrug efflux RND transporter periplasmic adaptor subunit AcrA [Klebsiella pneumoniae]	QII53638.1	73.99	647.78	148.03	8019.1	42257
ubiquinol oxidase subunit II [Klebsiella pneumoniae]	AIK80765.1	100.52	7937.1	106.81	7618.6	29431
multidrug efflux RND transporter permease subunit [Klebsiella pneumoniae]	QIF83678.1	67.94	224.96	148.14	7014.5	113317
cytochrome d terminal oxidase subunit 1 [Klebsiella pneumoniae]	KLA41008.1	118.11	4181.1	120.15	5191.6	58051
F0F1 ATP synthase subunit gamma [Klebsiella pneumoniae]	OCO31213.1	119.98	4846.2	115.61	4893.3	31513
HAAAP family serine/threonine permease partial [Klebsiella pneumoniae]	WP_064185871.1	83.41	3080.1	78.24	3090.6	41208
Ferritin-1 [Klebsiella pneumoniae]	KHF66842.1	77.56	2365.9	67.39	2881.1	19178
multidrug transporter [Klebsiella pneumoniae]	AIW69768.1	118.92	2336.9	133.44	2818	42287
maltoporin [Klebsiella pneumoniae]	AMA19199.1	88.83	2553.5	118.06	2697.2	47645
Respiratory nitrate reductase 1 beta chain [Klebsiella pneumoniae]	AKE75428.1	114.47	2310.4	114.04	2564.1	57953
D-ribose transporter subunit RbsB [Klebsiella pneumoniae]	AIW74175.1	111.95	2318.8	107.06	2371.9	31017
Alkyl hydroperoxide reductase subunit F [Klebsiella pneumoniae]	KHF67361.1	107.01	1640.2	118.08	2351.3	56019
NADH dehydrogenase (quinone) G subunit [Klebsiella pneumoniae]	AIK83369.1	99.64	2328.8	106.13	2289.4	92305
PTS mannose transporter subunit IIAB [Klebsiella pneumoniae]	OAK86330.1	94.02	1192.8	95.31	1697	34893
flavodoxin [Klebsiella pneumoniae]	OCN17786.1	66.06	902.26	72.06	1555.7	19765
aminoglycoside/multidrug transporter permease [Klebsiella pneumoniae]	OCN98784.1	113.97	1658.7	118.34	1526	113317
secD [Klebsiella pneumoniae]	AIK80800.1	126.76	1835.9	106.09	1488.1	65252
maltose-binding protein [Klebsiella pneumoniae]	AIX76948.1	65.76	885.33	66.56	1182.8	31990
ATP synthase F0F1 subunit epsilon [Klebsiella pneumoniae]	AIX71869.1	ND	ND	60.29	1105.2	15064
heme ABC exporter ATP-binding protein CcmA [Klebsiella pneumoniae]	AIK80296.1	80.02	1011.3	77.59	1076.7	58852
PTS cellobiose transporter subunit IIB [Klebsiella pneumoniae]	AIX67238.1	47.84	641.42	49.18	806.53	10905
dihydroxyacetone kinase [Klebsiella pneumoniae]	AMA26949.1	52.7	162.45	66.71	426.57	57410
PTS lactose transporter subunit IIA [Klebsiella pneumoniae]	OCN80386.1	ND	ND	34.98	398.01	11538
ATP F0F1 synthase subunit C [Klebsiella pneumoniae]	AMV54325.1	27.13	267.25	25.49	344.4	8256
ligand-gated channel protein [Klebsiella pneumoniae]	KLA40620.1	ND	ND	77.58	252.41	80474
GTP-binding protein [Klebsiella pneumoniae]	AMV59464.1	ND	ND	38.38	185.13	23532
ferredoxin 2Fe-2S type ISC system [Klebsiella pneumoniae]	OCO15772.1	ND	ND	49.49	106.43	12342
DNA-related
Elongation factor Tu 1 [Klebsiella pneumoniae]	AKE73944.1	230.13	445450	224.12	441550	43246
elongation factor G [Klebsiella pneumoniae]	KPV69283.1	198.51	76410	194.36	81674	77543
translation elongation factor Ts [Klebsiella pneumoniae]	OCN99251.1	144.91	63558	135.79	70994	30450
DNA-directed RNA polymerase subunit beta' [Klebsiella pneumoniae]	OCO11180.1	194.34	42520	200.07	48692	155262
DNA-directed RNA polymerase beta subunit [Klebsiella pneumoniae]	AIK81691.1	194.34	42520	191.76	41310	150499
DNA-directed RNA polymerase subunit alpha [Klebsiella pneumoniae]	KPV66389.1	153.98	39109	148.1	38047	36466
polyribonucleotide nucleotidyltransferase [Klebsiella pneumoniae]	OCO20467.1	161.29	16326	162.6	15534	76846
translation initiation factor IF-2 [Klebsiella pneumoniae]	OCO12544.1	153.7	12355	146.22	12609	98076
transcription termination/antitermination protein NusA [Klebsiella pneumoniae]	OCO07430.1	121.18	7707.8	123.67	8255.9	54921
DNA-binding protein [Klebsiella pneumoniae]	KPV69032.1	149.14	5875.9	153.36	8189.8	87472
glutamine-hydrolyzing GMP synthase [Klebsiella pneumoniae]	OCN16261.1	120.8	4603.4	121.6	7715.4	58792
superoxide dismutase partial [Klebsiella pneumoniae]	WP_064182108.1	88.25	5427.7	76.67	7012.8	16580
transcriptional regulator Crp [Klebsiella pneumoniae]	OCO29161.1	104.03	4921.5	107.26	5307.3	23656
DNA-binding protein HU [Klebsiella pneumoniae]	OCN83044.1	83.54	4033.4	103.04	5212.8	9137
ribonuclease E [Klebsiella pneumoniae]	OCN41505.1	148.71	3625.3	137.56	4406	117026
DNA gyrase subunit A [Klebsiella pneumoniae]	AMA18918.1	133.46	3766.2	132.12	4168.8	96956
elongation factor 4 [Klebsiella pneumoniae]	AMV55827.1	104.91	3155.5	121.89	4143.5	66425
two-component system response regulator ArcA [Klebsiella pneumoniae]	OCN81985.1	74.06	2669.1	71.68	3681.8	27272
nucleotide exchange factor GrpE [Klebsiella pneumoniae]	OCN26328.1	ND	ND	58.81	3665.7	21735
RNA polymerase subunit sigma [Klebsiella pneumoniae]	KPV70863.1	104.72	2379	121.14	3547.6	70153
transcriptional regulator [Klebsiella pneumoniae]	AIX70095.1	88.45	2927.3	84.83	3337.5	29978
DEAD/DEAH family ATP-dependent RNA helicase [Klebsiella pneumoniae]	OCO07422.1	136.16	2477.8	136.11	2813.5	72205
RNA-binding transcriptional accessory protein [Klebsiella pneumoniae]	OCO03671.1	105.95	2409.7	115.45	2516.5	85084
global regulator family protein [Klebsiella pneumoniae]	AIK83031.1	ND	ND	45.88	1561.1	4289
single-stranded DNA-binding protein [Gammaproteobacteria]	WP_032442031.1	79.41	1822.2	74.56	1550.8	16701
TetR/AcrR family transcriptional regulator [Klebsiella pneumoniae]	ROF73964.1	52.82	997.77	71.39	1496.9	21416
recombinase [Klebsiella pneumoniae]	OCN95267.1	56.56	1340.2	55.49	1419.1	35257
glycine cleavage system aminomethyltransferase GcvT [Klebsiella pneumoniae]	ROE88465.1	ND	ND	43.22	1223	39857
RNA polymerase-associated protein RapA [Klebsiella pneumoniae]	AKE77637.1	67.36	909.45	69.61	1179.1	109603
ribonuclease R [Klebsiella pneumoniae]	OCO17484.1	90.74	402.11	98.72	1067.3	91816
RNA polymerase-binding protein DksA [Klebsiella pneumoniae]	OCO23566.1	31.47	644.47	55.28	1036.7	17486
ATP-dependent RNA helicase RhlB [Klebsiella pneumoniae]	AKE78260.1	88.34	774.88	82.14	1029.9	47108
Transcriptional regulatory protein OmpR [Klebsiella pneumoniae]	AKE73893.1	64	984.37	79.06	971.99	27354
exoribonuclease II [Klebsiella pneumoniae]	AIK79791.1	92.17	854.27	78.1	903.8	72351
prop expression regulator [Klebsiella pneumoniae]	AMV51252.1	56.32	752.9	59.35	818.48	24975
DNA topoisomerase I [Klebsiella pneumoniae]	OCN93358.1	52.25	560.15	60.78	816.02	97297
1 4-dihydroxy-2-naphthoyl-CoA synthase [Klebsiella pneumoniae]	OCN66319.1	63.82	721.62	61.14	726.94	31625
DNA polymerase III subunit beta [Klebsiella pneumoniae]	OWU97677.1	ND	ND	57.34	626.73	40482
DNA topoisomerase IV subunit A [Klebsiella pneumoniae]	OCN95834.1	47.01	297.36	44.56	494.66	83620
peptidyl-tRNA hydrolase [Klebsiella pneumoniae]	AMV56503.1	31.71	401.23	44.95	473.23	21100
crl transcriptional regulator [Klebsiella pneumoniae]	AIK80918.1	ND	ND	50.84	340.68	14377
GalU regulator GalF [Klebsiella pneumoniae]	RNW63363.1	51.22	442.04	37.63	331.92	32826
3'(2') 5'-bisphosphate nucleotidase [Klebsiella pneumoniae]	AIK81445.1	ND	ND	47.14	327.99	25641
ATP-dependent RNA helicase RhlE [Klebsiella pneumoniae]	AMA24326.1	ND	ND	41.66	215.85	49082
poly(A) polymerase I [Klebsiella pneumoniae]	AIK81022.1	ND	ND	44.63	192.82	50503
DNA polymerase I [Klebsiella pneumoniae]	OCN65064.1	ND	ND	27.64	190.61	103211
transcriptional regulator [Klebsiella pneumoniae]	OCO05641.1	ND	ND	29.91	63069	27933
ribosomal RNA small subunit methyltransferase H [Klebsiella pneumoniae]	AMA28788.1	ND	ND	44.61	62.79	34840
Protein Biosintesis and Degradation
chaperonin GroL [Klebsiella pneumoniae]	OCO05289.1	210.81	102280	210.85	145990	57126
trigger factor [Klebsiella pneumoniae]	OCO31316.1	168.5	80977	169.9	84663	48113
ATP synthase F0F1 subunit beta [Klebsiella pneumoniae]	AMV59494.1	147.5	38730	146.13	46091	50210
chaperone protein DnaK [Klebsiella pneumoniae]	AIK81157.1	169.91	32521	167.75	36509	69109
purine nucleoside phosphorylase [Klebsiella pneumoniae]	AIK81188.1	122.72	15392	100.29	19525	24974
ATP-dependent protease ATP-binding subunit HslU [Klebsiella pneumoniae]	AIX67113.1	124.27	7086	125.38	8590	49703
peptidylprolyl isomerase [Klebsiella pneumoniae]	AMA29191.1	123.67	7753.4	118.09	8215.2	18125
CTP synthetase [Klebsiella pneumoniae]	KLA38509.1	123.66	7999.2	115.15	8058.1	60153
periplasmic chaperone [Klebsiella pneumoniae]	AIK80971.1	103.95	8689.3	92.87	7884.9	16492
peptidylprolyl isomerase [Klebsiella pneumoniae]	OCN91673.1	97.44	4994.9	143.41	6636.3	67821
aromatic amino acid aminotransferase [Klebsiella pneumoniae]	OAK87182.1	116.76	5056.3	114.61	5864.4	43539
aminoacyl-histidine dipeptidase [Klebsiella pneumoniae]	AMA23780.1	113.08	4108.6	111.33	5399	52464
FKBP-type peptidyl-prolyl cis-trans isomerase [Klebsiella pneumoniae]	ROG69840.1	97.44	4994.9	126.35	5350.5	29477
translocation protein TolB [Klebsiella pneumoniae]	KLA41000.1	130.58	4517.5	139.03	4704.5	45912
Adenylate kinase [Klebsiella pneumoniae]	KHF65720.1	70.46	3615.8	73.94	4142.1	23548
Clp protease ClpX [Klebsiella pneumoniae]	KLA41430.1	105.68	2664.6	113.05	4047.2	46294
glucosamine--fructose-6-phosphate aminotransferase [Klebsiella pneumoniae]	KLA42543.1	98.53	3118.9	104.14	3658.2	66878
Thymidine phosphorylase [Klebsiella pneumoniae]	KHF64387.1	107.75	3155.3	109.11	3570	47045
molecular chaperone DnaJ [Klebsiella pneumoniae]	AIW69331.1	107.72	3070.8	106.16	3293.2	41010
diaminobutyrate--2-oxoglutarate aminotransferase [Klebsiella pneumoniae]	AIX72004.1	119.09	2809.6	115.46	3022.4	49764
ATP-dependent Clp protease ATP-binding subunit ClpA [Klebsiella pneumoniae]	OCO04286.1	77.84	1497.2	92.8	1815.9	84156
oligopeptidase A [Klebsiella pneumoniae]	OCN96560.1	87.51	1588.6	92.34	1767.3	76674
Peptide chain release factor 3 [Klebsiella pneumoniae]	KHF64394.1	81.69	1060.7	68.04	1179.7	59629
aminopeptidase N [Klebsiella pneumoniae]	OCO23186.1	89.39	1444.6	83	1135.4	98756
Bifunctional protein PutA [Klebsiella pneumoniae]	AKE76659.1	66.43	1190.2	82.27	1097.5	144504
peptidylprolyl isomerase [Klebsiella pneumoniae]	AMV49790.1	40.51	758.47	39.3	1070.8	20744
peptide chain release factor 2 [Klebsiella pneumoniae]	OCN90995.1	ND	ND	59.77	803.41	32834
adenine phosphoribosyltransferase [Klebsiella pneumoniae]	OCO37315.1	44.19	639.06	37.14	664.48	20077
aromatic amino acid aminotransferase [Klebsiella pneumoniae]	AIX67302.1	116.76	5056.3	53.33	502.06	43273
peptide deformylase [Klebsiella pneumoniae]	OCO11101.1	61.85	269.62	65.61	418.56	19355
chaperone protein HscA [Klebsiella pneumoniae]	AIX80394.1	ND	ND	58.61	396.02	65423
dihydroorotase homodimeric type [Klebsiella pneumoniae]	AIK80015.1	ND	ND	46.89	347.58	38093
Clp protease ClpC [Klebsiella pneumoniae]	OCN17389.1	95.88	140.2	82.3	264.62	102413
dTMP kinase [Klebsiella pneumoniae]	OCN63427.1	ND	ND	55.59	179.7	23556
peptidase T [Klebsiella pneumoniae]	OCN63458.1	ND	ND	44.13	142.09	44917
U32 family peptidase [Klebsiella pneumoniae]	OCN27399.1	ND	ND	38.52	77915	51103
argininosuccinate lyase [Klebsiella pneumoniae]	AMA22943.1	ND	ND	25.94	27301	50100
Ribosomal
50S ribosomal protein L2 [Klebsiella pneumoniae]	OCO36874.1	175.65	138580	190.51	161980	29834
50S ribosomal protein L9 [Klebsiella pneumoniae]	ROG13163.1	150.87	134450	147.25	144800	15735
30S ribosomal protein S4 [Klebsiella pneumoniae]	OCN81596.1	142.92	105770	132.2	126980	23502
30S ribosomal protein S10 [Klebsiella pneumoniae]	AMV55010.1	147.57	63678	154.25	80497	11767
50S ribosomal protein L6 [Klebsiella pneumoniae]	AMV55026.1	158.66	74099	150.08	80348	18844
30S ribosomal protein S7 [Klebsiella pneumoniae]	AMA32523.1	159.09	70490	168.05	77295	17618
50S ribosomal protein L7/L12 [Klebsiella pneumoniae]	OCN82560.1	104.2	74358	109.28	69002	12341
50S ribosomal protein L3 [Klebsiella pneumoniae]	AKE73949.1	142.42	62363	149.13	65278	22238
50S ribosomal protein L17 [Klebsiella pneumoniae]	OCN58347.1	87.74	54906	86.74	59237	14446
50S ribosomal protein L15 [Klebsiella pneumoniae]	OCO09618.1	125.93	53628	124.16	58414	15135
30S ribosomal protein S1 [Klebsiella pneumoniae]	KPV68223.1	105.95	2409.7	175.67	54891	61177
50S ribosomal protein L10 [Klebsiella pneumoniae]	OCN96800.1	134.88	45688	130.27	52757	17801
50S ribosomal protein L19 [Klebsiella pneumoniae]	KHF64514.1	128.52	33049	144.79	45683	13133
30S ribosomal protein S11 [Klebsiella pneumoniae]	KPV66387.1	138.4	38425	135.32	41015	13859
50S ribosomal protein L24 [Klebsiella pneumoniae]	AMV49815.1	144.4	43743	137.57	38956	11316
30S ribosomal protein S16 [Klebsiella pneumoniae]	AIX80466.1	105.25	30750	94.77	37605	9090
ribosomal protein S2 [Klebsiella pneumoniae]	AIK80980.1	144.89	32013	153.37	33153	26210
50S ribosomal protein L4 [Klebsiella pneumoniae]	AIX86455.1	126.73	29816	125.4	30817	22114
50S ribosomal protein L14 [Klebsiella pneumoniae]	KPV66375.1	112.12	28183	110.2	27543	13555
50S ribosomal protein L18 [Klebsiella pneumoniae]	AMA27127.1	103.33	22037	104.39	24612	12770
30S ribosomal protein S12 [Klebsiella pneumoniae]	AMA17805.1	100.19	22572	93.68	23969	13751
30S ribosomal subunit protein S14 [Klebsiella pneumoniae]	AIK82323.1	127.28	18537	121.4	21916	11033
50S ribosomal protein L33 [Klebsiella pneumoniae]	OCN80694.1	105.46	18328	107.8	19902	6406
50S ribosomal protein L5 [Klebsiella pneumoniae]	AMV55023.1	107.36	15745	122.76	16931	20302
50S ribosomal protein L30 [Klebsiella pneumoniae]	AIX86438.1	124.25	13471	111.83	14919	6514
50S ribosomal protein L34 [Klebsiella pneumoniae]	OCO25952.1	53.08	14607	34.63	14054	5380
50S ribosomal protein L27 [Klebsiella pneumoniae]	AKE74068.1	76.6	14374	88.33	13584	9124
ribosomal protein L29 [Klebsiella pneumoniae]	AIK82318.1	97.56	10493	109.22	11914	7243
ribosomal protein L32 [Klebsiella pneumoniae]	AIK80001.1	116.09	9320.2	118.68	10206	4848
50S ribosomal protein L23 [Klebsiella pneumoniae]	AMA27141.1	87.53	8788.7	82.71	9414.1	11213
ribosomal protein L20 [Klebsiella pneumoniae]	AIK78905.1	79.9	7761.9	77.11	8708.1	11543
ribosome-associated GTPase EngA [Klebsiella pneumoniae]	AIK83193.1	82.41	1436.8	77.32	1836.6	54914
ribosomal RNA large subunit methyltransferase N [Klebsiella pneumoniae]	AIW72454.1	46.88	590.26	59.23	810.57	43376
ribosomal protein S12 methylthiotransferase accessory factor YcaO [Klebsiella pneumoniae]	AMV54498.1	30.06	471.28	48.4	764.22	64962
ribosome silencing factor [Klebsiella pneumoniae]	OCN69484.1	ND	ND	51.24	254.5	11568
Metabolism
glyceraldehyde-3-phosphate dehydrogenase [Klebsiella pneumoniae]	AMV52380.1	178.14	98459	178.53	116900	35471
phosphopyruvate hydratase [Klebsiella pneumoniae]	OAK86115.1	161.42	52567	160.43	63451	45550
pyruvate formate-lyase [Klebsiella pneumoniae]	AIX78419.1	171.81	52620	175.96	58454	85146
pyruvate dehydrogenase (acetyl-transferring) homodimeric type [Klebsiella pneumoniae]	OCN38258.1	172.78	48099	177.23	56606	99434
transaldolase [Klebsiella pneumoniae]	OCN88820.1	135.11	26709	143.74	29392	35266
peroxiredoxin [Klebsiella pneumoniae]	OCO37413.1	126.65	21743	122.03	25411	22369
succinyl-CoA synthetase subunit alpha [Klebsiella pneumoniae]	AMV58008.1	143.68	20115	131.17	20986	29809
2 3 4 5-tetrahydropyridine-2 6-carboxylate N-succinyltransferase [Klebsiella pneumoniae]	AIX82687.1	128.18	14715	127.13	20148	29832
bifunctional acetaldehyde-CoA/alcohol dehydrogenase [Klebsiella pneumoniae]	OCO06438.1	154.5	13753	152.24	20109	95894
phosphate acetyltransferase [Klebsiella pneumoniae]	AIK83354.1	162.16	16396	170.48	17990	76637
dihydrolipoamide dehydrogenase [Klebsiella pneumoniae]	AIX81749.1	143.49	17527	155.43	17696	50563
pyruvate dehydrogenase complex dihydrolipoyllysine-residue acetyltransferase [Klebsiella pneumoniae]	OCO01761.1	126.79	14554	138.36	15131	65902
fabB [Klebsiella pneumoniae]	AIK83327.1	111.07	12484	116.33	13404	41598
bifunctional aconitate hydratase 2/2-methylisocitrate dehydratase [Klebsiella pneumoniae]	OCO32024.1	145.29	11849	154.19	13046	93575
acetyl-CoA carboxylase biotin carboxylase subunit [Klebsiella pneumoniae]	OCN96049.1	153.59	10364	153.71	11382	49271
peroxiredoxin [Klebsiella pneumoniae]	OCO09946.1	126.65	21743	137.06	10695	20763
6-phosphogluconate dehydrogenase decarboxylating [Klebsiella pneumoniae]	AHJ80445.1	135.55	7770.3	139.73	9876.6	51432
phosphoenolpyruvate synthase [Klebsiella pneumoniae]	AIW71634.1	141.55	8414	136.14	8713.6	87061
glycine C-acetyltransferase [Klebsiella pneumoniae]	OCN15171.1	130.89	5621.9	128.68	6110.3	43156
triose-phosphate isomerase [Klebsiella pneumoniae]	OCN80667.1	115.41	4434.3	135.09	5758.6	26910
cysteine desulfurase IscS [Klebsiella pneumoniae]	AMV55858.1	110.12	3900.7	120.23	5477.9	45057
citrate (Si)-synthase [Klebsiella pneumoniae]	OCO14527.1	116.05	4119.5	104.69	5475.9	48002
glycine dehydrogenase (aminomethyl-transferring) [Klebsiella pneumoniae]	AMA18207.1	102.5	3294.1	98.56	4772.5	104533
Glutamine synthetase [Klebsiella pneumoniae]	KHF63789.1	108.24	3610.7	119.42	4617.2	51853
adenylosuccinate lyase [Klebsiella]	WP_009308423.1	98.47	3445.2	100.62	4192.4	51656
glycerophosphodiester phosphodiesterase [Klebsiella pneumoniae]	OCO04543.1	100.4	3469.1	101.68	4138.6	40319
succinate dehydrogenase flavoprotein subunit [Klebsiella pneumoniae]	OCN93972.1	120.41	4116.8	122.01	3981.7	64478
thioredoxin-dependent thiol peroxidase partial [Klebsiella pneumoniae]	OAK82950.1	74.16	4260.8	77.17	3695.1	16671
beta-ketoacyl-acyl-carrier-protein synthase II [Klebsiella pneumoniae]	AIK79995.1	68.95	3408.2	62.96	3680.8	41575
2 4-diaminobutyrate decarboxylase [Klebsiella pneumoniae]	OCN85420.1	102.41	2425.7	106.3	3491.3	53769
ADP-glyceromanno-heptose 6-epimerase [Klebsiella pneumoniae]	AIK82064.1	ND	ND	105.02	3304.7	34939
acyl-CoA thioesterase [Klebsiella pneumoniae]	OCO04334.1	130.61	2715	116.2	3249.8	45543
phosphoenolpyruvate carboxykinase [Klebsiella pneumoniae]	AIW71755.1	129.63	2209.6	66.31	3064.5	58210
dihydrodipicolinate synthase [Klebsiella pneumoniae]	AIK83233.1	84.16	2558.5	97.6	2921.7	29944
Xaa-Pro dipeptidase [Klebsiella pneumoniae]	OCN28816.1	79.61	2057	92.89	2894.6	50170
alpha-hydroxy-acid oxidizing enzyme [Klebsiella pneumoniae]	OCO06323.1	89.27	2213.6	87.1	2501.3	43008
glutamate-1-semialdehyde-2 1-aminomutase [Klebsiella pneumoniae]	AIK80993.1	109.4	1725.8	120.13	2200.1	45328
NADH:ubiquinone oxidoreductase [Klebsiella pneumoniae]	AMV59573.1	97.43	1791	101.17	2130.4	68652
phosphoenolpyruvate carboxykinase (ATP) [Klebsiella pneumoniae]	OCN91108.1	90.61	1433.2	130.56	2091.3	59577
malonyl CoA-acyl carrier protein transacylase [Klebsiella pneumoniae]	AIK79998.1	ND	ND	56.64	1977.6	30557
mannose-6-phosphate isomerase [Klebsiella pneumoniae]	AMV57235.1	77.09	1260.3	77.85	1930.1	42395
aminopeptidase PepB [Klebsiella pneumoniae]	OCN89625.1	75.08	16044	106.44	1805.4	46219
inositol monophosphatase [Klebsiella pneumoniae]	OCN84947.1	107.04	1825.5	99.59	1798.6	29320
UDP-glucose 4-epimerase [Klebsiella pneumoniae]	OCN40252.1	61.45	1400.7	70.59	1745.4	36991
thioredoxin-disulfide reductase [Klebsiella pneumoniae]	OCO05598.1	ND	ND	65.77	1686	34559
serine-type D-Ala-D-Ala carboxypeptidase [Klebsiella pneumoniae]	OCN93050.1	97.37	2401.6	87.61	1675.7	43491
Cytidylate kinase [Klebsiella pneumoniae]	KHF67696.1	44.7	971.2	74.94	1633	24874
fumarate hydratase partial [Klebsiella pneumoniae]	WP_048672155.1	107.94	1734.3	106.39	1578.2	52221
heptose 1-phosphate adenyltransferase [Klebsiella pneumoniae]	AIX81009.1	69.24	1421.3	83	1499.2	51152
ethanol-active dehydrogenase/acetaldehyde-active reductase [Klebsiella pneumoniae]	AIX84574.1	93.57	1185.5	79.71	1446.9	35290
ribose 5-phosphate isomerase [Klebsiella pneumoniae]	AMV55377.1	77.47	1169.4	95.09	1408.9	22735
malate dehydrogenase [Klebsiella pneumoniae]	KLA37952.1	91.57	1666.1	80.85	1222.1	32426
erythronate-4-phosphate dehydrogenase [Klebsiella pneumoniae]	AIW72278.1	74.09	837.8	87.23	1209	41350
glucokinase [Klebsiella pneumoniae]	OCO26273.1	80.85	1176.7	84.15	1094.2	34422
cystathionine beta-synthase [Klebsiella pneumoniae]	OCN46217.1	76.23	704.2	67.01	1065.8	49858
phosphoglucosamine mutase [Klebsiella pneumoniae]	OAK87402.1	90.61	1347.2	84.67	996.07	47905
cysteine synthase A [Klebsiella pneumoniae]	OCN29987.1	58.77	828.89	67.18	970.75	34558
succinate dehydrogenase iron-sulfur subunit [Klebsiella pneumoniae]	AMA24241.1	43.32	892.82	45.44	914.09	26724
formate dehydrogenase alpha subunit [Klebsiella pneumoniae]	AIK81843.1	76.53	1136.3	63.77	892.51	89362
NH(3)-dependent NAD(+) synthetase [Klebsiella pneumoniae]	AKE76477.1	83.82	791.26	72.92	882.17	30489
UDP-glucose 6-dehydrogenase [Klebsiella pneumoniae]	KLA39188.1	55.65	807.14	59.55	853.43	43463
putative oxidoreductase [Klebsiella pneumoniae]	AIK82919.1	ND	ND	57	620.02	49977
quinol monooxygenase [Klebsiella pneumoniae]	AIW73107.1	32.43	589.09	30.62	609.79	11386
transketolase [Klebsiella pneumoniae]	OCN64500.1	153.98	20905	155.62	552.33	71819
NAD-dependent malic enzyme [Klebsiella pneumoniae]	OAK86815.1	77.7	655.7	77.88	549.42	62786
molybdopterin adenylyltransferase [Klebsiella pneumoniae]	OCN81975.1	ND	ND	47.38	539.2	21289
4-alpha-glucanotransferase [Klebsiella pneumoniae]	OCN25494.1	66.04	400.68	72.3	531.33	78540
peroxidase [Klebsiella pneumoniae]	AIX85528.1	ND	ND	71.41	508.44	33089
Phosphoserine aminotransferase [Klebsiella pneumoniae]	AKE76768.1	48.27	571.93	49.44	501	39671
NADH:ubiquinone oxidoreductase membrane subunitA [Klebsiella pneumoniae]	AIK83364.1	44.76	411.74	51.72	455.96	13333
N-ethylmaleimide reductase [Klebsiella pneumoniae]	AIX79515.1	52.88	140.8	44.07	359.04	39402
oxidoreductase [Klebsiella pneumoniae]	OCO09021.1	43.55	1029.8	36.93	351.98	33640
formyltetrahydrofolate deformylase [Klebsiella pneumoniae]	KLA39500.1	ND	ND	31.89	324.25	31793
amidophosphoribosyltransferase [Klebsiella pneumoniae]	OCO38067.1	ND	ND	55.11	322.17	56519
phosphoribosylaminoimidazolecarboxamide formyltransferase/IMP cyclohydrolase [Klebsiella pneumoniae]	AIK81667.1	57.04	131.09	50.78	294.55	57190
glucosamine-6-phosphate deaminase [Klebsiella pneumoniae]	AIX68472.1	43.93	231.91	48.06	285.17	29684
glucose-1-phosphatase [Klebsiella pneumoniae]	AMV57705.1	31.61	174.35	41.02	255.24	45562
threonine synthase [Klebsiella pneumoniae]	KLA41833.1	54.42	121	45.57	220.82	46680
glutathione peroxidase [Klebsiella pneumoniae]	OCN93781.1	ND	ND	41.4	220.06	20122
formate dehydrogenase subunit beta [Klebsiella pneumoniae]	OCO03363.1	34.8	101.88	35.99	216.84	33087
D-erythro-7 8-dihydroneopterin triphosphate epimerase [Klebsiella pneumoniae]	AKE74960.1	ND	ND	46.94	203.87	14019
iron uptake system protein EfeO [Klebsiella pneumoniae]	OWU93630.1	ND	ND	60.64	202.09	41042
NADH-quinone oxidoreductase subunit E [Klebsiella pneumoniae]	OCO04512.1	39.68	211.25	42.62	193.73	18561
FAD dependent oxidoreductase family protein [Klebsiella pneumoniae]	AIK78771.1	ND	ND	22.48	134.03	46320
NAD(P)H nitroreductase [Klebsiella pneumoniae]	OCN80344.1	70.48	1128.1	35.93	113.4	20189
GMP reductase [Klebsiella pneumoniae]	OCN27768.1	28.05	177.15	51.89	85357	37279
5-(carboxyamino)imidazole ribonucleotide synthase [Klebsiella pneumoniae]	OCN37138.1	ND	ND	30.58	75168	39414
sugar kinase [Klebsiella pneumoniae]	OYF37331.1	ND	ND	43.84	61308	33969
transketolase [Klebsiella pneumoniae]	AIK79959.1	153.98	20905	153.81	34724	72296
Unknow function
hypothetical protein RJF2_08865 [Klebsiella pneumoniae]	AMA27644.1	185.64	211140	187.09	204030	38045
ecotin precursor [Klebsiella pneumoniae]	OLL09857.1	115.7	6350.6	134.24	7019.4	17994
hypothetical protein AOG31_02670 [Klebsiella pneumoniae]	AMV59538.1	92.32	2973.9	88.29	2998	15046
hypothetical protein RJF9_26560 [Klebsiella pneumoniae]	AMA32918.1	72.3	1737.4	58.08	1940.5	20426
hypothetical protein VK055_0981 [Klebsiella pneumoniae]	AIK79604.1	83.05	1261.5	88.07	1733	31428
hypothetical protein KPNIH32_26840 [Klebsiella pneumoniae]	AIW79187.1	ND	ND	65.69	1517.3	33026
hypothetical protein AN680_0208695 [Klebsiella pneumoniae]	OCN83050.1	74.19	1223	67.05	1422	20835
hypothetical protein ELP93_18795 [Klebsiella pneumoniae]	RUL15008.1	66.78	1044	67.31	1251.6	77865
hypothetical protein AN681_0207315 [Klebsiella pneumoniae]	OCO03220.1	97.43	1048.1	95.66	983.21	22364
hypothetical protein KPNIH30_23470 [Klebsiella pneumoniae]	AIX81083.1	33.17	1034.2	54.77	980.64	11015
MULTISPECIES: hypothetical protein [Klebsiella]	WP_023157741.1	66.78	1044	56.22	823.68	45012
hypothetical protein Kpn23412_2785 [Klebsiella pneumoniae]	AKE76213.1	88.88	878.05	85.77	803.44	53506
hypothetical protein VK055_3553 [Klebsiella pneumoniae]	AIK82109.1	57.26	976.33	59.88	768.98	23633
DM13 domain-containing protein [Enterobacterales]	WP_001567386.1	56.23	429.14	69.92	694.29	17825
hypothetical protein AN677_0200600 [Klebsiella pneumoniae]	OCN91512.1	ND	ND	43.65	607.99	9533
hypothetical protein AN683_0204545 [Klebsiella pneumoniae]	OCO05185.1	32.54	307.89	46.66	551.78	9481
hypothetical protein AOD72_09965 [Klebsiella pneumoniae]	AMV51221.1	69.86	540.57	66.07	484.83	26317
hypothetical protein AN684_0208760 [Klebsiella pneumoniae]	OCO15299.1	45.37	419.67	42.27	452.29	37135
hypothetical protein KPNIH32_07805 [Klebsiella pneumoniae]	AIW75623.1	69.2	343.96	52.74	376.35	9785
hypothetical protein AOB98_08740 [Klebsiella pneumoniae]	KPV69725.1	67.35	393.87	62.17	364.84	24279
hypothetical protein AOG31_03810 [Klebsiella pneumoniae]	AMV55300.1	78.72	306.12	88.01	340.56	23362
hypothetical protein KPNIH31_04210 [Klebsiella pneumoniae]	AIX82864.1	57.61	307.82	60.25	321.83	29589
hypothetical protein AN677_0205260 [Klebsiella pneumoniae]	OCN90161.1	ND	ND	27.53	178.27	13772
riboflavin synthase subunit alpha [Klebsiella pneumoniae]	OCO20839.1	51.27	348.69	32.25	141.45	23036
hypothetical protein CI706_05795 [Klebsiella pneumoniae]	PCE38425.1	55.03	161.75	36.41	127.43	22393
paraslipin [Klebsiella pneumoniae]	OCN96953.1	ND	ND	49.62	26966	33561
